# Supplementary material for: Identifying Cancer Drivers Using DRIVE: A Feature-Based Machine Learning Model for a Pan-Cancer Assessment of Somatic Missense Mutations
Source: Cancers (Basel). 2021 Jun 3;13(11):2779. doi: 10.3390/cancers13112779 (PMC8199862; doi:10.3390/cancers13112779)
Supplement: Supplementary file 1 [file cancers-13-02779-s001.zip]

Archive with 5 entries (4 files):
- cancers-1170708-supplementary/
- cancers-1170708-supplementary/Figure S1. Detailed overview of the computational workflow.pdf
- cancers-1170708-supplementary/Table S1. Features, detailed description and source.xlsx
- cancers-1170708-supplementary/Table S2. List of features used to compute the average rank score.xlsx
- cancers-1170708-supplementary/Table S3. Final hyperparameters values and description.xlsx
