# Supplementary material for: Identifying Cancer Drivers Using DRIVE: A Feature-Based Machine Learning Model for a Pan-Cancer Assessment of Somatic Missense Mutations
Source: Cancers (Basel). 2021 Jun 3;13(11):2779. doi: 10.3390/cancers13112779 (PMC8199862; doi:10.3390/cancers13112779)
Supplement: Supplementary file 1 [file cancers-13-02779-s001.zip › cancers-1170708-supplementary/Table S1. Features, detailed description and source.xlsx]

## Sheet: Table S1
Table S1. Features and description
Number	Feature level	Feature name/category	Feature subcategory	Description	Source
1	Gene-level features	PPI	max_no_interactions	Maximum of high quality (HQ) interactions for one specific protein	http://interactomeinsider.yulab.org/
2		biological process	cellular.component	Molecular signatures covering 9 biological processes based on hallmark (H) gene sets	https://www.gsea-msigdb.org/gsea/msigdb/index.jsp
3		biological process	development	Molecular signatures covering 9 biological processes based on hallmark (H) gene sets	https://www.gsea-msigdb.org/gsea/msigdb/index.jsp
4		biological process	DNA.damage	Molecular signatures covering 9 biological processes based on hallmark (H) gene sets	https://www.gsea-msigdb.org/gsea/msigdb/index.jsp
5		biological process	immune	Molecular signatures covering 9 biological processes based on hallmark (H) gene sets	https://www.gsea-msigdb.org/gsea/msigdb/index.jsp
6		biological process	metabolic	Molecular signatures covering 9 biological processes based on hallmark (H) gene sets	https://www.gsea-msigdb.org/gsea/msigdb/index.jsp
7		biological process	pathway	Molecular signatures covering 9 biological processes based on hallmark (H) gene sets	https://www.gsea-msigdb.org/gsea/msigdb/index.jsp
8		biological process	proliferation	Molecular signatures covering 9 biological processes based on hallmark (H) gene sets	https://www.gsea-msigdb.org/gsea/msigdb/index.jsp
9		biological process	signaling	Molecular signatures covering 9 biological processes based on hallmark (H) gene sets	https://www.gsea-msigdb.org/gsea/msigdb/index.jsp
10		biological process	NA_hallmarks	Molecular signatures not covered in the 9 biological processes above	https://www.gsea-msigdb.org/gsea/msigdb/index.jsp
11		post-translational modifications	acetylation	Post-translational modifications for a protein	https://www.phosphosite.org/psrSearchAction
12		post-translational modifications	caspase.cleavage	Post-translational modifications for a protein	https://www.phosphosite.org/psrSearchAction
13		post-translational modifications	di-methylation	Post-translational modifications for a protein	https://www.phosphosite.org/psrSearchAction
14		post-translational modifications	methylation	Post-translational modifications for a protein	https://www.phosphosite.org/psrSearchAction
15		post-translational modifications	mono-methylation	Post-translational modifications for a protein	https://www.phosphosite.org/psrSearchAction
16		post-translational modifications	N-Glycosylation	Post-translational modifications for a protein	https://www.phosphosite.org/psrSearchAction
17		post-translational modifications	O-GalNAc	Post-translational modifications for a protein	https://www.phosphosite.org/psrSearchAction
18		post-translational modifications	O-GlcNAc	Post-translational modifications for a protein	https://www.phosphosite.org/psrSearchAction
19		post-translational modifications	phosphorylation	Post-translational modifications for a protein	https://www.phosphosite.org/psrSearchAction
20		post-translational modifications	succinylation	Post-translational modifications for a protein	https://www.phosphosite.org/psrSearchAction
21		post-translational modifications	sumoylation	Post-translational modifications for a protein	https://www.phosphosite.org/psrSearchAction
22		post-translational modifications	tri-methylation	Post-translational modifications for a protein	https://www.phosphosite.org/psrSearchAction
23		post-translational modifications	ubiquitylation	Post-translational modifications for a protein	https://www.phosphosite.org/psrSearchAction
24		ratio-metric	gene.length	Consensus CoDing Sequence (from start ATG to stop codon TAA/TGA/TAG) length of reference transcript	extracted from longestSNVBox transcript (Tokheim et al., 2016)
25		ratio-metric	silent	fraction of mutations which are silent	extracted from mutations (Tokheim et al., 2016)
26		ratio-metric	nonsense	fraction of mutations which are nonsense	extracted from mutations (Tokheim et al., 2016)
27		ratio-metric	splice.site	fraction of mutations which are 2bp splice site mutations	extracted from mutations (Tokheim et al., 2016)
28		ratio-metric	missense	fraction of mutations which are missense	extracted from mutations (Tokheim et al., 2016)
29		ratio-metric	recurrent.missense	fraction of mutations which are recurrent missense	extracted from mutations (Tokheim et al., 2016)
30		ratio-metric	normalized.missense.position.entropy	measure of positional clustering	extracted from mutations (Tokheim et al., 2016)
31		ratio-metric	frameshift.indel	fraction of mutations which are frameshift indel	extracted from mutations (Tokheim et al., 2016)
32		ratio-metric	inframe.indel	fraction of mutations which are inframe indel	extracted from mutations (Tokheim et al., 2016)
33		ratio-metric	normalized.mutation.entropy	normalized missense entropy score (missense mutations are binned together based on codon position, each sile is in its own bin; potentially inactivating mutations are grouped into a single bin)	extracted from mutations (Tokheim et al., 2016)
34		ratio-metric	Mean.Missense.MGAEntropy	mean MGAEntropy score (entropy of the column for a protein-translated version of UCSC's 46-way vertebrate alignment) for missense mutations	extracted from mutations + SNVBox (Tokheim et al., 2016)
35		ratio-metric	Mean.VEST.Score	mean score of VEST (silent mutations have a score of 0 and other mutations have the score of 1)	extracted from mutations (Tokheim et al., 2016)
36		ratio-metric	lost.start.and.stop	fraction of mutations that are either lost start or lost stop mutations	extracted from mutations (Tokheim et al., 2016)
37		ratio-metric	missense.to.silent	ratio of missense/silent mutations (a pseudo count is added to silent mutations to avoid dividing by 0)	extracted from mutations (Tokheim et al., 2016)
38		ratio-metric	non.silent.to.silent	ratio of non-silent/silent mutations (a pseudo count is added to silent mutations to avoid dividing by 0)	extracted from mutations (Tokheim et al., 2016)
39		ratio-metric	expression_CCLE	average expression of a gene in the Cancer Cell Line Encyclopedia	extracted from MutsigCV (Tokheim et al., 2016)
40		ratio-metric	replication_time	DNA replication time during cell cycle	extracted from MutsigCV (Tokheim et al., 2016)
41		ratio-metric	HiC_compartment	HiC measures open vs. closed chromatin	extracted from MutsigCV (Tokheim et al., 2016)
42		ratio-metric	gene_betweeness	fraction of the shortest paths that pass through a gene's node in the BioGrid interaction network	extracted from BioGrid (Tokheim et al., 2016)
43		ratio-metric	gene_degree	number of other genes that are connected in the BioGrid interaction network	extracted from BioGrid (Tokheim et al., 2016)
44		ratio-metric	oncogene.score	score if a gene is an oncogene [0-1]	extracted from BioGrid (Tokheim et al., 2016)
45		ratio-metric	tsg.score	score if a gene is a tumour supressor gene [0-1]	extracted from BioGrid (Tokheim et al., 2016)
45		ratio-metric	other.score	score if gene is "other"/passenger	extracted from BioGrid (Tokheim et al., 2016)
47		ratio-metric	driver.score	oncogene score (OG) + tumor supressor gene score (TSG) [0-1]	extracted from BioGrid (Tokheim et al., 2016)
48	Mutation-level features	effect of the variant	SIFT	SIFT algorithm prediction on the effect of the variant on protein function [1-0 most deleterious]	http://grch37.ensembl.org/Homo_sapiens/Tools/VEP
49		effect of the variant	PolyPhen	PolyPhen algorithm prediction on the effect of the variant on protein function [0-1 most deleterious]	http://grch37.ensembl.org/Homo_sapiens/Tools/VEP
50		effect of the variant	Condel	CONsensus DELeteriousness score of the missense mutation [0-1 most deleterious]	http://grch37.ensembl.org/Homo_sapiens/Tools/VEP
51		effect of the variant	average_rank	see Supplementary Table S2	http://grch37.ensembl.org/Homo_sapiens/Tools/VEP
