# Supplementary material for: Identifying Cancer Drivers Using DRIVE: A Feature-Based Machine Learning Model for a Pan-Cancer Assessment of Somatic Missense Mutations
Source: Cancers (Basel). 2021 Jun 3;13(11):2779. doi: 10.3390/cancers13112779 (PMC8199862; doi:10.3390/cancers13112779)
Supplement: Supplementary file 1 [file cancers-13-02779-s001.zip › cancers-1170708-supplementary/Table S2. List of features used to compute the average rank score.xlsx]

## Sheet: Table S2
Table S2. List of rankscore features extracted with VEP for computing the average rankscore
Rankscore = ratio of the rank of the score over the total no of raw scores in dbNSFP (v3.0)
Number	Rankscore features	Source
1	CADD_raw_rankscore	http://grch37.ensembl.org/Homo_sapiens/Tools/VEP
2	DANN_rankscore	http://grch37.ensembl.org/Homo_sapiens/Tools/VEP
3	DEOGEN2_rankscore	http://grch37.ensembl.org/Homo_sapiens/Tools/VEP
4	Eigen.PC.raw_coding_rankscore	http://grch37.ensembl.org/Homo_sapiens/Tools/VEP
5	Eigen.raw_coding_rankscore	http://grch37.ensembl.org/Homo_sapiens/Tools/VEP
6	FATHMM_converted_rankscore	http://grch37.ensembl.org/Homo_sapiens/Tools/VEP
7	GERP.._RS_rankscore	http://grch37.ensembl.org/Homo_sapiens/Tools/VEP
8	GM12878_fitCons_rankscore	http://grch37.ensembl.org/Homo_sapiens/Tools/VEP
9	GenoCanyon_rankscore	http://grch37.ensembl.org/Homo_sapiens/Tools/VEP
10	H1.hESC_fitCons_rankscore	http://grch37.ensembl.org/Homo_sapiens/Tools/VEP
11	HUVEC_fitCons_rankscore	http://grch37.ensembl.org/Homo_sapiens/Tools/VEP
12	LRT_converted_rankscore	http://grch37.ensembl.org/Homo_sapiens/Tools/VEP
13	M.CAP_rankscore	http://grch37.ensembl.org/Homo_sapiens/Tools/VEP
14	MPC_rankscore	http://grch37.ensembl.org/Homo_sapiens/Tools/VEP
15	MVP_rankscore	http://grch37.ensembl.org/Homo_sapiens/Tools/VEP
16	MetaLR_rankscore	http://grch37.ensembl.org/Homo_sapiens/Tools/VEP
17	MetaSVM_rankscore	http://grch37.ensembl.org/Homo_sapiens/Tools/VEP
18	MutPred_rankscore	http://grch37.ensembl.org/Homo_sapiens/Tools/VEP
19	MutationAssessor_rankscore	http://grch37.ensembl.org/Homo_sapiens/Tools/VEP
20	MutationTaster_converted_rankscore	http://grch37.ensembl.org/Homo_sapiens/Tools/VEP
21	PROVEAN_converted_rankscore	http://grch37.ensembl.org/Homo_sapiens/Tools/VEP
22	Polyphen2_HDIV_rankscore	http://grch37.ensembl.org/Homo_sapiens/Tools/VEP
23	Polyphen2_HVAR_rankscore	http://grch37.ensembl.org/Homo_sapiens/Tools/VEP
24	PrimateAI_rankscore	http://grch37.ensembl.org/Homo_sapiens/Tools/VEP
25	REVEL_rankscore	http://grch37.ensembl.org/Homo_sapiens/Tools/VEP
26	SIFT4G_converted_rankscore	http://grch37.ensembl.org/Homo_sapiens/Tools/VEP
27	SIFT_converted_rankscore	http://grch37.ensembl.org/Homo_sapiens/Tools/VEP
28	SiPhy_29way_logOdds_rankscore	http://grch37.ensembl.org/Homo_sapiens/Tools/VEP
29	VEST4_rankscore	http://grch37.ensembl.org/Homo_sapiens/Tools/VEP
30	bStatistic_rankscore	http://grch37.ensembl.org/Homo_sapiens/Tools/VEP
31	fathmm.MKL_coding_rankscore	http://grch37.ensembl.org/Homo_sapiens/Tools/VEP
32	fathmm.XF_coding_rankscore	http://grch37.ensembl.org/Homo_sapiens/Tools/VEP
33	integrated_fitCons_rankscore	http://grch37.ensembl.org/Homo_sapiens/Tools/VEP
34	phastCons100way_vertebrate_rankscore	http://grch37.ensembl.org/Homo_sapiens/Tools/VEP
35	phastCons17way_primate_rankscore	http://grch37.ensembl.org/Homo_sapiens/Tools/VEP
36	phastCons30way_mammalian_rankscore	http://grch37.ensembl.org/Homo_sapiens/Tools/VEP
37	phyloP100way_vertebrate_rankscore	http://grch37.ensembl.org/Homo_sapiens/Tools/VEP
38	phyloP17way_primate_rankscore	http://grch37.ensembl.org/Homo_sapiens/Tools/VEP
39	phyloP30way_mammalian_rankscore	http://grch37.ensembl.org/Homo_sapiens/Tools/VEP
