# Supplementary material for: Identifying Cancer Drivers Using DRIVE: A Feature-Based Machine Learning Model for a Pan-Cancer Assessment of Somatic Missense Mutations
Source: Cancers (Basel). 2021 Jun 3;13(11):2779. doi: 10.3390/cancers13112779 (PMC8199862; doi:10.3390/cancers13112779)
Supplement: Supplementary file 1 [file cancers-13-02779-s001.zip › cancers-1170708-supplementary/Table S3. Final hyperparameters values and description.xlsx]

## Sheet: Final hyperparameters
Table S3. Final hyperparameters values and description
MODEL	HYPERPARAMETERS	VALUE	DESCRIPTION
Random forest	mtry	7	randomly selected predictors (no of values randomly sampled as candidates at each split, the best values expected at sqrt of no of predictors ~7)
	splitrule	gini	splitting rule (nodes splitting by choosing the cutting at random)
	min.nod.size	1	minimal node size (setting the depth of the trees)
Decision tree	cp	0.00154	complexity parameter (controlling the pruning and where should it stop)
Extreme gradient boosting	nrounds	100	number of boosting iterations
	max_depth	5	max tree depth
	eta	0.3	shrinkage (controlling the learning rate)
	gamma	0	minimum loss reduction needed for another partition on a leaf node
	colsample_bytree	0.8	subsample ratio of columns for each tree
	min_child_weight	1	minimum sum of instance weight (the min number of instances for a child node)
	subsample	0.88888	subsample percentage for a tree
Support vector machines	sigma	0.014	sigma (the reach of each instance, the lower the value, the greater will reach)
	C	4	cost (a trade-off between wrongly classified examples and how much depth is used)
K-nearest neighbour	k	15	number of neighbours
Logistic regression	alpha	0.4	mixing percentage
	lambda	6.68099e-05	regularisation parameter
Multilayer perceptron	size	19	hidden units
